# Supplementary material for: Identifying the factors affecting bike-sharing usage and degree of satisfaction in Ningbo, China
Source: PLoS One. 2017 Sep 21;12(9):e0185100. doi: 10.1371/journal.pone.0185100 (PMC5608320; doi:10.1371/journal.pone.0185100)
Supplement: S1 Data — (XLSX) [file pone.0185100.s001.xlsx]

## Sheet: Figure 1 data
	Data used for figures
	Bike-sharing fleet size across years Unit:1000 bicycles
	Year	Global Cumulative Bikesharing	China Cumulative Bikesharing
	1998	5	0
	1999	5	0
	2000	10	0
	2001	10	0
	2002	15	0
	2003	20	0
	2004	25	0
	2005	30	0
	2006	35	0
	2007	45	0
	2008	100	3
	2009	150	55
	2010	300	115
	2011	400	162
	2012	550	227
	2013	775	396
	2014	900	479
	2015	1000	722
	2016	-	838

## Sheet: Figure 2 data
	The number of shared bicycles across cities in China (by the end of 2015) Unit: bicycles
	City	Number
	Changsha	70
	Hongkong	80
	Shenyang	150
	Lijiang	280
	Yinchuan	320
	Shanrao	400
	Tianjin	400
	Qingdao	450
	Akesu	500
	Lasa	500
	Zhoushan	500
	Daqing	800
	Jining	1000
	Luoyang	1000
	Changzhou	1040
	Guangyuan	1100
	Haerbin	1200
	Fuzhou	1400
	Dongguan	1500
	Wuxi	1500
	Mianyang	1750
	Baoji	2000
	Huzhou	2000
	Qufu	2000
	Chuzhou	2239
	Ruian	2500
	Lianyungang	2800
	Changde	3000
	Guilin	3000
	Jinhua	3000
	Ninghai	3000
	Zhenjiang	3000
	Maanshan	3400
	Liuzhou	4500
	Nanchang	5000
	Zhuhai	5000
	Huhehaote	5100
	Wuhan	6000
	Yantai	6000
	Yiwu	6100
	Guangzhou	6433
	Fuyang	6500
	Lanzhou	6500
	Shaoxing	9200
	Taizhou	10000
	Beijing	11600
	Yangzhou	12000
	Foshan	12600
	Xuzhou	17780
	Jiaxing	21100
	Shanghai	22000
	Ningbo	30000
	Xi'an	30339
	Suzhou	36399
	Taiyuan	41000
	Weifang	55680
	Hangzhou	66500

## Sheet: Figure 3 data
	Number of shared bicycles and bike-sharing stations in Ningbo across districts
	Districts		Year
			2013	2014	2015
	Haishu	Number of Docking Stations	150	184	248
		Number of Bicycles	3485	4380	6690
	Jiangdong	Number of Docking Stations	122	153	233
		Number of Bicycles	2975	3780	5845
	Jiangbei	Number of Docking Stations	85	117	204
		Number of Bicycles	2255	3035	4885
	Yinzhou	Number of Docking Stations	113	164	281
		Number of Bicycles	3015	4360	6705
	Beilun	Number of Docking Stations	65	95	145
		Number of Bicycles	1740	2455	3480
	Zhenhai	Number of Docking Stations	65	87	89
		Number of Bicycles	1525	1990	2035

## Sheet: Figure 4 data
	Average daily turnover rate of 1 bike-sharing across all months Unit: times per bicycle per hour
	Month	Year
		2014	2015
	Jan	1.9	4.6
	Feb	1.8	3.32
	Mar	4	4.34
	Apr	5	5.34
	May	5.46	5.5
	Jun	4.86	5.5
	Jul	4.29	5.6
	Aug	4.77	5.1
	Sep	5.07	5.4
	Oct	4.86	5.2
	Nov	3.36	4.9
	Dec	2.936	4.2

## Sheet: Figure 5 data
	Average daily use of bike-sharing across all months Unit: 10 thousands passengers per day
	Month	Year
		2014	2015
	Jan	2.74	8.35
	Feb	2.72	6.33
	Mar	5.99	9.12
	Apr	7.47	11.24
	May	8.22	11.49
	Jun	8.29	10.22
	Jul	8.71	9.02
	Aug	8.23	10.02
	Sep	9.25	11.07
	Oct	10.4	10.23
	Nov	8.78	8.9
	Dec	8.6	8.8

## Sheet: Figure 7 data
	Proportional distribution of usage and satisfaction degree
	Usage	Proportion (%)
	Frequently	22.82
	Generally	38.54
	Ossasionally	38.64
	Satisfaction degree	Proportion (%)
	Good	52.13
	General	44.83
	Bad	3.04
